# Supplementary material for: Data of 16S rRNA gene amplicon-based metagenomic signatures of arecanut rhizosphere soils in Yellow Leaf Disease (YLD) endemic region of India
Source: Data Brief. 2021 Oct 5;38:107443. doi: 10.1016/j.dib.2021.107443 (PMC8551408; doi:10.1016/j.dib.2021.107443)
Supplement: Supplementary file 1 — Supplementary File S1. YLD endemic arecanut rhizosphere soil in Aranthodu-Sullia sample, location details, metagenomic DNA quality and number of reads and quality of reads obtained by Illumina Miseq sequencing and the sequence accession numbers in repository. [file mmc1.xls]

## Sheet: Supplementary Table S1
	Supplementary File S1. Sample, GPS details and number of reads and quality of reads obtained by Illumina Miseq sequencing of YLD endemic arecanut rhizosphere soil in Aranthodu-Sullia
	Location	GPS details		Biological Sample code	Technical	Number of reads	Read Length	GC%	% Bases > Q20	NCBI SRA Acession No.
		Degrees, Minutes, Seconds (DMS)	Decimal Degrees (DD)		Sample ID					BioProject ID: PRJNA721704
	Aranthodu Sullia, Karnataka State	12° 31' 262" N 75° 28' 349" E	12.58944444°N 75.56361111°E	YDAHF1_R1	AH1	101358	301	56.5	98.49	SRR14252061
		12° 31' 010" N 75° 29' 317" E	12.58944444°N 75.57138889°E	YDAHF2_R1	AH2	114910	301	54.5	98.8	SRR14252058
		12° 31' 195" N 75° 28' 436" E	12.57083333°N 75.58777778°E	YDIF1_R1	DF1	106270	301	56.5	98.49	SRR14252059
		12° 31' 180" N 75° 28' 546" E	12.56666667°N 75.61833333°E	YDIF2_R1	DF2	101574	301	53	99	SRR14252056
		12° 31' 258" N 75° 28' 345" E	12.58833333°N 75.56250000°E	YDNRF1_R1	RS1	101118	301	57.5	98.53	SRR14252057
		12° 31' 258" N 75° 28' 345" E	12.56555556°N 75.61666667°E	YDNRF2_R1	RS2	107074	301	54	99.05	SRR14252060
