# Supplementary material for: Data of 16S rRNA gene amplicon-based metagenomic signatures of arecanut rhizosphere soils in Yellow Leaf Disease (YLD) endemic region of India
Source: Data Brief. 2021 Oct 5;38:107443. doi: 10.1016/j.dib.2021.107443 (PMC8551408; doi:10.1016/j.dib.2021.107443)
Supplement: Supplementary file 3 — Supplementary File S3. The contig size, number of OTUs, pooled abundance and relative abundance of the predominant Phyla in Apparent Healthy Rhizosphere soil (YLD-AHR); YLD endemic Disease Intensive Rhizosphere soil (YLD-DIR); YLD endemic Non-Rhizosphere soil (YLD-NR). [file mmc3.xls]

## Sheet: Sheet1
	Supplementary File S3. The contig size, number of OTUs, pooled abundance and relative abundance of the predominant Phyla in rhizosphere soils of Apparent Healthy Rhizosphere soil (YLD-AHR); YLD endemic Disease Intensive Rhizosphere soil (YLD-DIR); YLD endemic Non-Rhizosphere soil (YLD-NR)
	Particulars	YLD endemic soil			YLD-AHR			YLD-DIR			YLD-NR
		Pooled value
		Contig Size	No. OTUs	Relative Abundance %	Contig Size	No. OTUs	Relative Abundance %	Contig Size	No. OTUs	Relative Abundance %	Contig Size	No. OTUs	Relative Abundance %
	Proteobacteria	55205	400	30.5	19866	281	33.71	17529	255	31.49	17810	197	26.71
	Acidobacteria	16978	59	9.4	6145	51	10.43	5423	47	9.74	5410	16	8.11
	Planctomycetes	10476	58	5.8	5764	48	9.78	3967	46	7.13	745	11	1.12
	Patescibacteria	10879	54	6	5527	49	9.38	4213	44	7.57	1139	8	1.71
	Bacteroidetes	12228	104	6.7	2797	67	4.75	4159	70	7.47	5272	29	7.91
	Firmicutes	11860	133	6.5	1736	60	2.95	3328	45	5.98	6796	62	10.19
	Verrucomicrobia	5177	35	2.9	2394	28	4.06	2231	24	4.01	552	7	0.83
	Chloroflexi	18385	55	10.1	2351	45	3.99	2008	41	3.61	14026	20	21.03
	Actinobacteria	9661	125	5.3	1904	73	3.23	2307	69	4.14	5450	51	8.17
	Fusobacteria	5509	7	3	639	4	1.08	2254	5	4.05	2616	6	3.92
	Cyanobacteria	5336	12	2.9	1103	7	1.87	2268	7	4.07	1965	5	2.95
	Chlamydiae	2829	16	1.6	2104	16	3.57	494	14	0.89	231	6	0.35
	Dependentiae	2640	6	1.5	1251	6	2.12	733	5	1.32	656	5	0.98
	Gemmatimonadetes	2249	10	1.2	652	9	1.11	618	8	1.11	979	1	1.47
	Rokubacteria	2124	2	1.2	1142	2	1.94	962	2	1.73	20	1	0.03
	Latescibacteria	1262	3	0.7	573	2	0.97	659	2	1.18	30	1	0.04
	Spirochaetes	861	11	0.5	67	9	0.11	238	8	0.43	556	1	0.83
	Epsilonbacteraeota	700	6	0.4	78	3	0.13	230	3	0.41	392	1	0.59
	Nitrospirae	569	4	0.3	265	3	0.45	193	3	0.35	111	1	0.17
	Armatimonadetes	464	11	0.3	204	7	0.35	260	7	0.47	0	2	0
	Elusimicrobia	323	8	0.2	143	7	0.24	179	7	0.32	1	2	0
	Euryarchaeota	225	9	0.1	16	4	0.03	82	3	0.15	127	2	0.19
	Tenericutes	195	7	0.1	69	3	0.12	8	6	0.01	118	3	0.18
